# Supplementary material for: Anticoagulant Properties of Coated Fe-Pd Ferromagnetic Shape Memory Ribbons
Source: Int J Mol Sci. 2023 Jan 26;24(3):2452. doi: 10.3390/ijms24032452 (PMC9917221; doi:10.3390/ijms24032452)
Supplement: Supplementary file 1 [file ijms-24-02452-s001.zip]

Archive with 1 entries (1 files):
- ijms-2070157-supplementary.pdf
